# Supplementary material for: Could the Urease of the Gut Bacterium Proteus mirabilis Play a Role in the Altered Gut–Brain Talk Associated with Parkinson’s Disease?
Source: Microorganisms. 2023 Aug 9;11(8):2042. doi: 10.3390/microorganisms11082042 (PMC10459573; doi:10.3390/microorganisms11082042)
Supplement: Supplementary file 1 [file microorganisms-11-02042-s001.zip]

Archive with 2 entries (2 files):
- sup Figure S1.tiff
- sup Figure S2.tiff
